# Supplementary material for: Synthesis, Crystallographic, Quantum Chemical, Antitumor, and Molecular Docking/Dynamic Studies of 4-Hydroxycoumarin-Neurotransmitter Derivatives
Source: Int J Mol Sci. 2022 Jan 17;23(2):1001. doi: 10.3390/ijms23021001 (PMC8780855; doi:10.3390/ijms23021001)
Supplement: Supplementary file 1 [file ijms-23-01001-s001.zip]

Archive with 1 entries (1 files):
- ijms-1522667-supplementary.pdf
